# Supplementary material for: MetaphorPrompt2—A Structure and Function-Focused Approach for Extracting Causal Events from Biological Text
Source: Comput Struct Biotechnol J. 2026 Jul 3;35(1):0126. doi: 10.34133/csbj.0126 (PMC13329033; doi:10.34133/csbj.0126)
Supplement: Supplementary 1 — Tables S1 to S12 [file csbj.0126.f1.zip]

Archive with 3 entries (3 files):
- SupplementaryFile2metaphor_2.csv
- SupplementaryFile3metaphor_prompt_1.csv
- Supplementary_File1.docx
