# Supplementary material for: MetaphorPrompt2—A Structure and Function-Focused Approach for Extracting Causal Events from Biological Text
Source: Comput Struct Biotechnol J. 2026 Jul 3;35(1):0126. doi: 10.34133/csbj.0126 (PMC13329033; doi:10.34133/csbj.0126)
Supplement: Supplementary 1 — Tables S1 to S12 [file csbj.0126.f1.zip › SupplementaryFile2metaphor_2.csv]

Idx	Title	Metaphor	node_a	Edge	node_b	ground_node_a	Ground_edge	ground_node_b	Match
8	METTL3 contributes to renal ischemia-reperfusion injury by regulating Foxd1 methylation.	METTL3 acts like a control engineer who worsens damage in a water-stressed power station, adjusting Foxd1 methylation as a key labeling switch.	METTL3	regulates	Foxd1 methylation	METTL3	regulate	Foxd1	node_a matches, edge machtesnode_b_matches.
8	METTL3 contributes to renal ischemia-reperfusion injury by regulating Foxd1 methylation.	METTL3 acts like a control engineer who worsens damage in a water-stressed power station, adjusting Foxd1 methylation as a key labeling switch.	Foxd1 methylation	contributes to	Renal ischemia-reperfusion injury	METTL3	regulate	methylation	node_a matches, edge machtesnode_b_matches.
8	METTL3 contributes to renal ischemia-reperfusion injury by regulating Foxd1 methylation.	METTL3 acts like a control engineer who worsens damage in a water-stressed power station, adjusting Foxd1 methylation as a key labeling switch.				methylation	is on	Foxd1	Missing triple relationship.
43	RNA m6A methyltransferase METTL3 regulates invasiveness of melanoma cells by matrix metallopeptidase 2.	METTL3 acts like a control supervisor influencing how aggressively travelers move through terrain; MMP2 clears the route.	METTL3	regulates	Matrix Metallopeptidase 2	METTL3	regulate	invasiveness	node_b don’t match
43	RNA m6A methyltransferase METTL3 regulates invasiveness of melanoma cells by matrix metallopeptidase 2.	METTL3 acts like a control supervisor influencing how aggressively travelers move through terrain; MMP2 clears the route.	Matrix Metallopeptidase 2	affects	Invasiveness of Melanoma Cells	METTL3	regulate	matrix metallopeptidase 2	node_A doesn’t match
43	RNA m6A methyltransferase METTL3 regulates invasiveness of melanoma cells by matrix metallopeptidase 2.	METTL3 acts like a control supervisor influencing how aggressively travelers move through terrain; MMP2 clears the route.				matrix metallopeptidase 2	regulate	invasiveness	Relation missing
43	RNA m6A methyltransferase METTL3 regulates invasiveness of melanoma cells by matrix metallopeptidase 2.	METTL3 acts like a control supervisor influencing how aggressively travelers move through terrain; MMP2 clears the route.				MYC Pathway	regulate	Progression	Relation missing
381	m6A RNA methyltransferases METTL3/14 regulate immune responses to anti-PD-1 therapy.	METTL3/14 act like control engineers tuning a defense command center, determining guard mobilization against anti-PD-1 therapy.	m6A RNA methyltransferases METTL3/14	regulate	Immune Responses	METTL3/14	regulate	m6A	Relation missing
381	m6A RNA methyltransferases METTL3/14 regulate immune responses to anti-PD-1 therapy.	METTL3/14 act like control engineers tuning a defense command center, determining guard mobilization against anti-PD-1 therapy.				METTL3/14	regulate	immune responses	Partial matching
381	m6A RNA methyltransferases METTL3/14 regulate immune responses to anti-PD-1 therapy.	METTL3/14 act like control engineers tuning a defense command center, determining guard mobilization against anti-PD-1 therapy.				m6A	regulate	immune responses	Partial matching
242	METTL3 potentiates resistance to cisplatin through m6A modification of TFAP2C in seminoma.	METTL3 acts like a strategist strengthening a shield against cisplatin, using m6A to tag and reinforce TFAP2C.	METTL3	potentiates	m6A modification	METTL3	potentiate	Resistance	Missing Node_B of Resistance.
242	METTL3 potentiates resistance to cisplatin through m6A modification of TFAP2C in seminoma.	METTL3 acts like a strategist strengthening a shield against cisplatin, using m6A to tag and reinforce TFAP2C.	m6A modification	modifies	TFAP2C	METTL3	modify	m6A	Partial matching
242	METTL3 potentiates resistance to cisplatin through m6A modification of TFAP2C in seminoma.	METTL3 acts like a strategist strengthening a shield against cisplatin, using m6A to tag and reinforce TFAP2C.	TFAP2C	contributes to	resistance to cisplatin	m6A	is on	TFAP2C	yes
242	METTL3 potentiates resistance to cisplatin through m6A modification of TFAP2C in seminoma.	METTL3 acts like a strategist strengthening a shield against cisplatin, using m6A to tag and reinforce TFAP2C.				TFAP2C	regulate	Resistance	Partial matching
347	Cytoplasmic m6A reader YTHDF3 promotes mRNA translation.	YTHDF3 acts like a floor supervisor on a factory line, recognizing marked instruction sheets to boost production.	YTHDF3	promotes	mRNA translation	YTHDF3	promote	mRNA translation	Yes
	Cytoplasmic m6A reader YTHDF3 promotes mRNA translation.	YTHDF3 acts like a floor supervisor on a factory line, recognizing marked instruction sheets to boost production.				YTHDF3	bind	m6A	missing
263	R-2HG Exhibits Anti-tumor Activity by Targeting FTO/m6A/MYC/CEBPA Signaling.	R-2HG is a strike force disabling a hostile stronghold's communications network (FTO/m6A/MYC/CEBPA signaling).	R-2HG	targets	FTO	R-2HG	target	FTO/m6A/MYC/CEBPA Signaling	Partial matching
263	R-2HG Exhibits Anti-tumor Activity by Targeting FTO/m6A/MYC/CEBPA Signaling.	R-2HG is a strike force disabling a hostile stronghold's communications network (FTO/m6A/MYC/CEBPA signaling).	FTO	affects	m6A				Extra
263	R-2HG Exhibits Anti-tumor Activity by Targeting FTO/m6A/MYC/CEBPA Signaling.	R-2HG is a strike force disabling a hostile stronghold's communications network (FTO/m6A/MYC/CEBPA signaling).	m6A	influences	MYC				Extra
39	FTO regulates ocular angiogenesis via m6A-YTHDF2-dependent mechanism.	FTO acts like a control engineer adjusting irrigation channels in an eye-side landscape, using m6A/YTHDF2 as a relay system wiring.	FTO	regulates	Ocular Angiogenesis	FTO	regulate	Ocular angiogenesis	Yes
39	FTO regulates ocular angiogenesis via m6A-YTHDF2-dependent mechanism.	FTO acts like a control engineer adjusting irrigation channels in an eye-side landscape, using m6A/YTHDF2 as a relay system wiring.	FTO	depends on	m6A	FTO	regulate	m6A	yes
39	FTO regulates ocular angiogenesis via m6A-YTHDF2-dependent mechanism.	FTO acts like a control engineer adjusting irrigation channels in an eye-side landscape, using m6A/YTHDF2 as a relay system wiring.	YTHDF2	interacts with	m6A	YTHDF2	bind	m6A	yse
39	FTO regulates ocular angiogenesis via m6A-YTHDF2-dependent mechanism.	FTO acts like a control engineer adjusting irrigation channels in an eye-side landscape, using m6A/YTHDF2 as a relay system wiring.	m6A	mediates	Ocular Angiogenesis	m6A	regulate	Ocular angiogenesis	yes
45	m6A deposition is regulated by PRMT1-mediated arginine methylation of METTL14 in its disordered C-terminal region.	m6A deposition is like factory production output; PRMT1 is a technician adjusting METTL14 at its flexible tail section.	PRMT1	mediates	Arginine Methylation	PRMT1	mediate	arginine methylation	Yes
45	m6A deposition is regulated by PRMT1-mediated arginine methylation of METTL14 in its disordered C-terminal region.	m6A deposition is like factory production output; PRMT1 is a technician adjusting METTL14 at its flexible tail section.	Arginine Methylation	modifies	METTL14	arginine methylation	is on	METTL14	Yes
45	m6A deposition is regulated by PRMT1-mediated arginine methylation of METTL14 in its disordered C-terminal region.	m6A deposition is like factory production output; PRMT1 is a technician adjusting METTL14 at its flexible tail section.	METTL14	regulates	m6A Deposition	METTL14	regulate	m6A deposition	Yes
103	METTL3 Promotes the Progression of Gastric Cancer via Targeting the MYC Pathway.	METTL3 acts like a strategist pushing an invading campaign forward, locking onto MYC as the command route.	METTL3	promotes	MYC Pathway	METTL3	promote	Progression	Yes
103	METTL3 Promotes the Progression of Gastric Cancer via Targeting the MYC Pathway.	METTL3 acts like a strategist pushing an invading campaign forward, locking onto MYC as the command route.	METTL3	facilitates	Gastric Cancer Progression	METTL3	target	MYC Pathway	Yes
