# Supplementary material for: MetaphorPrompt2—A Structure and Function-Focused Approach for Extracting Causal Events from Biological Text
Source: Comput Struct Biotechnol J. 2026 Jul 3;35(1):0126. doi: 10.34133/csbj.0126 (PMC13329033; doi:10.34133/csbj.0126)
Supplement: Supplementary 1 — Tables S1 to S12 [file csbj.0126.f1.zip › SupplementaryFile3metaphor_prompt_1.csv]

metaphor_selected_updated
Idx	Title	Metaphor	node_a	Edge	node_b	ground_node_a	Ground_edge	ground_node_b	Match
8	METTL3 contributes to renal ischemia-reperfusion injury by regulating Foxd1 methylation.	METTL3 acts like a control engineer who worsens damage in a water-stressed power station, doing so by adjusting a key labeling switch, Foxd1 methylation, that influences how the system responds to the crisis.	METTL3	regulates	Foxd1 methylation	METTL3	regulate	Foxd1	Yes
8	METTL3 contributes to renal ischemia-reperfusion injury by regulating Foxd1 methylation.	METTL3 acts like a control engineer who worsens damage in a water-stressed power station, doing so by adjusting a key labeling switch, Foxd1 methylation, that influences how the system responds to the crisis.	METTL3	contributes to	renal ischemia-reperfusion injury	METTL3	regulate	methylation	Partial matching: node_a matches
8	METTL3 contributes to renal ischemia-reperfusion injury by regulating Foxd1 methylation.	METTL3 acts like a control engineer who worsens damage in a water-stressed power station, doing so by adjusting a key labeling switch, Foxd1 methylation, that influences how the system responds to the crisis.				methylation	is on	Foxd1	Missing triple relationship.
43	RNA m6A methyltransferase METTL3 regulates invasiveness of melanoma cells by matrix metallopeptidase 2.	RNA m6A methyltransferase METTL3 acts like a control supervisor who influences how aggressively a group of travelers moves through difficult terrain, while matrix metallopeptidase 2 serves as the tool or pathway that helps clear the route and enables that movement. Together, they shape how forcefully the melanoma cells push outward.	RNA m6A methyltransferase METTL3	regulates	invasiveness of melanoma cells	METTL3	regulate	invasiveness	Yes
43	RNA m6A methyltransferase METTL3 regulates invasiveness of melanoma cells by matrix metallopeptidase 2.	RNA m6A methyltransferase METTL3 acts like a control supervisor who influences how aggressively a group of travelers moves through difficult terrain, while matrix metallopeptidase 2 serves as the tool or pathway that helps clear the route and enables that movement. Together, they shape how forcefully the melanoma cells push outward.	RNA m6A methyltransferase METTL3	unknown	matrix metallopeptidase 2	METTL3	regulate	matrix metallopeptidase 2	Partial matching: node_a matches, node_b matches
43	RNA m6A methyltransferase METTL3 regulates invasiveness of melanoma cells by matrix metallopeptidase 2.	RNA m6A methyltransferase METTL3 acts like a control supervisor who influences how aggressively a group of travelers moves through difficult terrain, while matrix metallopeptidase 2 serves as the tool or pathway that helps clear the route and enables that movement. Together, they shape how forcefully the melanoma cells push outward.	matrix metallopeptidase 2	regulates	invasiveness of melanoma cells	matrix metallopeptidase 2	regulate	invasiveness	Yes
43	RNA m6A methyltransferase METTL3 regulates invasiveness of melanoma cells by matrix metallopeptidase 2.	RNA m6A methyltransferase METTL3 acts like a control supervisor who influences how aggressively a group of travelers moves through difficult terrain, while matrix metallopeptidase 2 serves as the tool or pathway that helps clear the route and enables that movement. Together, they shape how forcefully the melanoma cells push outward.				MYC Pathway	regulate	Progression	Missing triple relationship.
381	m6A RNA methyltransferases METTL3/14 regulate immune responses to anti-PD-1 therapy.	m6A RNA methyltransferases METTL3/14 act like control engineers tuning a defense command center, determining how strongly the guards mobilize their response when a checkpoint-blocking treatment arrives. The immune responses are the defensive maneuvers, and anti-PD-1 therapy is the incoming intervention that those maneuvers are reacting to.	m6A RNA methyltransferases METTL3/14	regulate	immune responses	METTL3/14	regulate	m6A	Partial matching: node_a matches, edge matches
381	m6A RNA methyltransferases METTL3/14 regulate immune responses to anti-PD-1 therapy.	m6A RNA methyltransferases METTL3/14 act like control engineers tuning a defense command center, determining how strongly the guards mobilize their response when a checkpoint-blocking treatment arrives. The immune responses are the defensive maneuvers, and anti-PD-1 therapy is the incoming intervention that those maneuvers are reacting to.				METTL3/14	regulate	immune responses	Missing triple relationship.
381	m6A RNA methyltransferases METTL3/14 regulate immune responses to anti-PD-1 therapy.	m6A RNA methyltransferases METTL3/14 act like control engineers tuning a defense command center, determining how strongly the guards mobilize their response when a checkpoint-blocking treatment arrives. The immune responses are the defensive maneuvers, and anti-PD-1 therapy is the incoming intervention that those maneuvers are reacting to.				m6A	regulate	immune responses	Missing triple relationship.
242	METTL3 potentiates resistance to cisplatin through m6A modification of TFAP2C in seminoma.	In a fortified battlefield, METTL3 acts like a strategist who strengthens the enemy's shield against cisplatin, while using a special tagging tool, m6A modification, to mark TFAP2C so the defense system can be reinforced more effectively.	METTL3	potentiates	resistance to cisplatin	METTL3	potentiate	Resistance	Yes
242	METTL3 potentiates resistance to cisplatin through m6A modification of TFAP2C in seminoma.	In a fortified battlefield, METTL3 acts like a strategist who strengthens the enemy's shield against cisplatin, while using a special tagging tool, m6A modification, to mark TFAP2C so the defense system can be reinforced more effectively.				METTL3	modify	m6A	Missing triple relationship.
242	METTL3 potentiates resistance to cisplatin through m6A modification of TFAP2C in seminoma.	In a fortified battlefield, METTL3 acts like a strategist who strengthens the enemy's shield against cisplatin, while using a special tagging tool, m6A modification, to mark TFAP2C so the defense system can be reinforced more effectively.	m6A modification	modifies	TFAP2C	m6A	is on	TFAP2C	Partial matching: node_a matches, node_b matches
242	METTL3 potentiates resistance to cisplatin through m6A modification of TFAP2C in seminoma.	In a fortified battlefield, METTL3 acts like a strategist who strengthens the enemy's shield against cisplatin, while using a special tagging tool, m6A modification, to mark TFAP2C so the defense system can be reinforced more effectively.				TFAP2C	regulate	Resistance	Missing triple relationship.
347	Cytoplasmic m6A reader YTHDF3 promotes mRNA translation.	Cytoplasmic m6A reader YTHDF3 acts like a floor supervisor on a factory line, recognizing marked instruction sheets and helping the production machinery run faster, thereby boosting mRNA translation.	Cytoplasmic m6A reader YTHDF3	promotes	mRNA translation	YTHDF3	promote	mRNA translation	Yes
263	R-2HG Exhibits Anti-tumor Activity by Targeting FTO/m6A/MYC/CEBPA Signaling.	R-2HG acts like a specialized strike force that demonstrates its ability to suppress a hostile stronghold, doing so by disabling a central communications network represented by FTO/m6A/MYC/CEBPA signaling. The anti-tumor activity is the visible weakening of the stronghold once that signaling network is disrupted.	R-2HG	targeting	FTO/m6A/MYC/CEBPA signaling	R-2HG	target	FTO/m6A/MYC/CEBPA Signaling	Yes
263	R-2HG Exhibits Anti-tumor Activity by Targeting FTO/m6A/MYC/CEBPA Signaling.	R-2HG acts like a specialized strike force that demonstrates its ability to suppress a hostile stronghold, doing so by disabling a central communications network represented by FTO/m6A/MYC/CEBPA signaling. The anti-tumor activity is the visible weakening of the stronghold once that signaling network is disrupted.							Extra
263	R-2HG Exhibits Anti-tumor Activity by Targeting FTO/m6A/MYC/CEBPA Signaling.	R-2HG acts like a specialized strike force that demonstrates its ability to suppress a hostile stronghold, doing so by disabling a central communications network represented by FTO/m6A/MYC/CEBPA signaling. The anti-tumor activity is the visible weakening of the stronghold once that signaling network is disrupted.							Extra
39	FTO regulates ocular angiogenesis via m6A-YTHDF2-dependent mechanism.	FTO acts like a control engineer adjusting the growth of new irrigation channels in an eye-side landscape, doing so through a specialized relay system built from m6A and YTHDF2 signals. This relay mechanism serves as the wiring that carries FTO's instructions to the vessel-building program, shaping how ocular angiogenesis proceeds.	FTO	regulates	ocular angiogenesis	FTO	regulate	Ocular angiogenesis	Yes
39	FTO regulates ocular angiogenesis via m6A-YTHDF2-dependent mechanism.	FTO acts like a control engineer adjusting the growth of new irrigation channels in an eye-side landscape, doing so through a specialized relay system built from m6A and YTHDF2 signals. This relay mechanism serves as the wiring that carries FTO's instructions to the vessel-building program, shaping how ocular angiogenesis proceeds.	FTO	affects	m6A-YTHDF2-dependent mechanism	FTO	regulate	m6A	Partial matching: node_a matches, node_b matches
39	FTO regulates ocular angiogenesis via m6A-YTHDF2-dependent mechanism.	FTO acts like a control engineer adjusting the growth of new irrigation channels in an eye-side landscape, doing so through a specialized relay system built from m6A and YTHDF2 signals. This relay mechanism serves as the wiring that carries FTO's instructions to the vessel-building program, shaping how ocular angiogenesis proceeds.	m6A-YTHDF2-dependent mechanism	affects	ocular angiogenesis	YTHDF2	bind	m6A	Partial matching: node_a matches
39	FTO regulates ocular angiogenesis via m6A-YTHDF2-dependent mechanism.	FTO acts like a control engineer adjusting the growth of new irrigation channels in an eye-side landscape, doing so through a specialized relay system built from m6A and YTHDF2 signals. This relay mechanism serves as the wiring that carries FTO's instructions to the vessel-building program, shaping how ocular angiogenesis proceeds.				m6A	regulate	Ocular angiogenesis	Missing triple relationship.
45	m6A deposition is regulated by PRMT1-mediated arginine methylation of METTL14 in its disordered C-terminal region.	m6A deposition is like a production output on a factory line, and PRMT1-mediated arginine methylation acts like a control technician applying a specific adjustment to METTL14, a key machine component, at its flexible tail section. That adjustment changes how the overall production output is regulated.	PRMT1-mediated arginine methylation	methylates	METTL14	PRMT1	mediate	arginine methylation	Partial matching: node_a matches
45	m6A deposition is regulated by PRMT1-mediated arginine methylation of METTL14 in its disordered C-terminal region.	m6A deposition is like a production output on a factory line, and PRMT1-mediated arginine methylation acts like a control technician applying a specific adjustment to METTL14, a key machine component, at its flexible tail section. That adjustment changes how the overall production output is regulated.	PRMT1-mediated arginine methylation	regulates	m6A deposition	arginine methylation	is on	METTL14	Partial matching: node_a matches
45	m6A deposition is regulated by PRMT1-mediated arginine methylation of METTL14 in its disordered C-terminal region.	m6A deposition is like a production output on a factory line, and PRMT1-mediated arginine methylation acts like a control technician applying a specific adjustment to METTL14, a key machine component, at its flexible tail section. That adjustment changes how the overall production output is regulated.				METTL14	regulate	m6A deposition	Missing triple relationship.
103A	METTL3 Promotes the Progression of Gastric Cancer via Targeting the MYC Pathway.	METTL3 acts like a strategist pushing a dangerous campaign forward, accelerating the advance of gastric cancer like an invading force gaining ground. It does this by locking onto the MYC pathway, which serves as a critical command route that helps direct the campaign's momentum.	METTL3	promotes	the progression of Gastric Cancer	METTL3	promote	Progression	Yes
103A	METTL3 Promotes the Progression of Gastric Cancer via Targeting the MYC Pathway.	METTL3 acts like a strategist pushing a dangerous campaign forward, accelerating the advance of gastric cancer like an invading force gaining ground. It does this by locking onto the MYC pathway, which serves as a critical command route that helps direct the campaign's momentum.	METTL3	targeting	the MYC Pathway	METTL3	target	MYC Pathway	Yes
